# Supplementary material for: Genome-wide analysis of the glutathione S-transferase family in Vaccinium corymbosum and functional characterization of VcGSTU53 in response to abiotic stress
Source: Front Plant Sci. 2026 Mar 12;17:1761092. doi: 10.3389/fpls.2026.1761092 (PMC13017389; doi:10.3389/fpls.2026.1761092)
Supplement: Supplementary Table 1 — Identification and classification of GST family of other species. [file DataSheet1.zip]

Archive with 9 entries (7 files):
- Data Sheet 1/
- Data Sheet 1/Supplementary Table/
- Data Sheet 1/Supplementary Table/Supplementary Table 1. Identification and classification of GST family of other species.xlsx
- Data Sheet 1/Supplementary Table/Supplementary Table 2.The primers used in this study.xlsx
- Data Sheet 1/Supplementary Table/Supplementary Table 3. Physicochemical properties and subcellular localization prediction of VcGST.xlsx
- Data Sheet 1/Supplementary Table/Supplementary Table 4. Duplication events of VcGST genes.xlsx
- Data Sheet 1/Supplementary Table/Supplementary Table 5. Collinearity analysis of VcGST family.xlsx
- Data Sheet 1/Supplementary Table/Supplementary Table 6. Collinearity analysis of GST gene family among Vaccinium corymbosum, Arabidopsis thaliana and Vitis vinifera.xlsx
- Data Sheet 1/Supplementary Table/Supplementary Table 7. Statistical analysis of cis-regulatory elements in the GST promoters of Vaccinium corymbosum, Arabidopsis thaliana, Vitis vinifera and Malus dome.xlsx
