# Supplementary material for: Genome-wide analysis of the glutathione S-transferase family in Vaccinium corymbosum and functional characterization of VcGSTU53 in response to abiotic stress
Source: Front Plant Sci. 2026 Mar 12;17:1761092. doi: 10.3389/fpls.2026.1761092 (PMC13017389; doi:10.3389/fpls.2026.1761092)
Supplement: Supplementary Table 1 — Identification and classification of GST family of other species. [file DataSheet1.zip › Data Sheet 1/Supplementary Table/Supplementary Table 2.The primers used in this study.xlsx]

## Sheet: Table S2
Supplementary Table 2. The primers used in this study
Sequences of primers for PCR amplification of VcGSTU53
Primer name	sequence
Forward primer-VcGSTU53	ATGGTGAAAAGTGACATAGAGC
Reverse primer-VcGSTU53	TTATTTCGGAGTTGGGGC
In-Fusion cloning primers of pGD-VcGSTU53-mGFP
Primer name	Forward primer (5'→3')	Reverse primer (5'→3')
pGD-VcGSTU53-mGFP	TCTCTCTACAAGATCTCGAG	CCCTTGCTCACCATGTCGAC
	ATGGTGAAAAGTGACATAGAGC	TTTCGGAGTTGGGGC
Sequences of primers used to amplify VcGSTU53 by PCR
Primer name	Sequence (5′-3′)
F-VcGSTU53	CACAGCAGCGGCCTGGTGCCGCGCGGCAGCCATATGGTTAAGAGCGATATTGAACTGATTGGCCTGCGCCCGAGTCCGTA
R-VcGSTU53	AGCCGGATCTCAGTGGTGGTGGTGGTGGTGCTCGAGTTATTTCGGGGTCGGTGCTTTACTCATGGCACGCAGAATCATG
