# Supplementary material for: Genome-wide analysis of the glutathione S-transferase family in Vaccinium corymbosum and functional characterization of VcGSTU53 in response to abiotic stress
Source: Front Plant Sci. 2026 Mar 12;17:1761092. doi: 10.3389/fpls.2026.1761092 (PMC13017389; doi:10.3389/fpls.2026.1761092)
Supplement: Supplementary Table 1 — Identification and classification of GST family of other species. [file DataSheet1.zip › Data Sheet 1/Supplementary Table/Supplementary Table 3. Physicochemical properties and subcellular localization prediction of VcGST.xlsx]

## Sheet: Table S3
Supplementary Table 3. Physicochemical properties and subcellular localization prediction of VcGST.
Subfamily	Gene ID	Subcellular localization	CDS length（bp）	Amino acid length	Theoretical molecular weight	Instability index	Aliphatic index	Total average hydrophilicity
VcDHAR1	VaccDscaff6-snap-gene-366.23	mitochondrion	798	265	29568.2	8.87	40.25	86.08
VcDHAR2	VaccDscaff20-augustus-gene-59.39	endomembrane system	804	267	30424.4	6.56	31.7	104.38
VcDHAR3	VaccDscaff37-snap-gene-257.43	mitochondrion	798	265	29573.3	9.03	37.98	85.7
VcDHAR4	VaccDscaff38-snap-gene-56.40	mitochondrion	978	325	36434.2	9.55	38.32	82.83
VcDHAR5	VaccDscaff39-snap-gene-57.45	nucleus	981	326	36392.1	9.35	40.49	83.47
VcEF1G1	VaccDscaff2-augustus-gene-218.38	cytoplasm	1296	431	49066.3	5.49	39.02	78.07
VcEF1G10	VaccDscaff17-augustus-gene-139.29	chloroplast	1266	421	48092.3	5.71	38.53	75.77
VcEF1G11	VaccDscaff25-snap-gene-357.35	chloroplast	2175	724	82845.4	8.41	39.54	75.55
VcEF1G12	VaccDscaff27-snap-gene-100.48	endomembrane system	1494	497	56547.1	7.55	39.49	76.54
VcEF1G13	VaccDscaff34-augustus-gene-213.20	chloroplast	1266	421	48107.3	5.59	37.44	75.77
VcEF1G14	VaccDscaff34-snap-gene-214.33	cytoplasm	1404	467	53693.9	6.26	39.06	75.59
VcEF1G15	VaccDscaff35-processed-gene-278.5	chloroplast	3492	1163	129152	6.15	45.65	88.61
VcEF1G16	VaccDscaff36-snap-gene-48.51	nucleus	1398	465	51804.9	5.19	44.39	88.71
VcEF1G17	VaccDscaff45-augustus-gene-99.26	chloroplast	1266	421	48107.3	5.59	37.44	75.77
VcEF1G2	VaccDscaff2-augustus-gene-359.25	cytoplasm	1272	423	48271.5	5.72	41.97	74.23
VcEF1G3	VaccDscaff2-snap-gene-359.36	cytoplasm	1269	422	48354.7	5.35	38.64	79.27
VcEF1G4	VaccDscaff3-snap-gene-47.33	cytoplasm	2346	781	89608	5.88	39.94	76.03
VcEF1G5	VaccDscaff3-augustus-gene-224.21	cytoplasm	1296	431	49050.3	5.49	39.57	78.31
VcEF1G6	VaccDscaff4-snap-gene-381.65	nucleus	1470	489	54537.7	5.12	44.46	84.95
VcEF1G7	VaccDscaff14-augustus-gene-172.31	cytoplasm	1275	424	48294.5	5.57	40.08	79.36
VcEF1G8	VaccDscaff14-augustus-gene-307.26	cytoplasm	1272	423	48285.5	5.72	41.91	74.47
VcEF1G9	VaccDscaff17-processed-gene-137.23	chloroplast	1266	421	48285.9	6.18	38.89	79.24
VcGHR1	VaccDscaff11-augustus-gene-233.24	chloroplast	978	325	37005.9	5.82	36.8	75.69
VcGHR2	VaccDscaff11-augustus-gene-362.50	chloroplast thylakoid membrane	1227	408	45711.7	8.95	41.84	85.98
VcGHR3	VaccDscaff15-processed-gene-227.14	chloroplast	903	300	34619.7	8.11	47.52	79.3
VcGHR4	VaccDscaff15-snap-gene-227.27	nucleus	1071	356	40633.1	6.23	38.94	75.42
VcGHR5	VaccDscaff15-augustus-gene-354.46	chloroplast thylakoid membrane	1236	411	46094.2	9.1	43.52	84.89
VcGHR6	VaccDscaff24-processed-gene-39.31	chloroplast thylakoid membrane	1320	439	49160.7	8.63	41.17	87.68
VcGHR7	VaccDscaff24-augustus-gene-160.30	nucleus	1122	373	42590.5	6.23	35.04	78.77
VcGHR8	VaccDscaff106-augustus-gene-3.31	chloroplast	978	325	37020	5.96	36.8	75.69
VcGST2N1	VaccDscaff2-augustus-gene-219.23	chloroplast thylakoid lumen	1092	363	39843.3	6.47	50.27	83.8
VcGST2N2	VaccDscaff3-augustus-gene-223.24	chloroplast thylakoid lumen	1092	363	39843.3	6.47	50.27	83.8
VcGST2N3	VaccDscaff14-augustus-gene-174.44	chloroplast thylakoid lumen	1005	334	36519.4	6.47	49.2	83.77
VcGST2N4	VaccDscaff21-snap-gene-264.40	mitochondrial membrane	1011	336	37149.1	8.54	36.24	86.16
VcGST2N5	VaccDscaff26-snap-gene-254.34	chloroplast thylakoid lumen	957	318	35386.2	9.03	38.76	85.22
VcGST2N6	VaccDscaff33-snap-gene-57.38	chloroplast thylakoid lumen	972	323	35716.6	9.03	38.8	86.32
VcGSTF1	VaccDscaff2-augustus-gene-225.25	chloroplast	636	211	24483.1	5.91	52.9	92.32
VcGSTF10	VaccDscaff15-processed-gene-378.0	cytoplasm	1140	379	42650.3	5.8	31.85	94.22
VcGSTF11	VaccDscaff15-augustus-gene-378.37	cytoplasm	651	216	24066	6.15	34.21	90.83
VcGSTF12	VaccDscaff15-augustus-gene-378.40	cytoplasm	645	214	24052.9	5.97	33.91	86.12
VcGSTF13	VaccDscaff15-snap-gene-378.50	cytoplasm	1770	589	65760	5.96	30.76	92.09
VcGSTF14	VaccDscaff16-augustus-gene-385.29	nucleus	651	216	24562	7.71	39.69	80.37
VcGSTF15	VaccDscaff18-augustus-gene-12.28	nucleus	651	216	24504.9	6.35	41.57	82.18
VcGSTF16	VaccDscaff24-augustus-gene-11.46	cytoplasm	645	214	24067	6.16	33.91	86.12
VcGSTF17	VaccDscaff24-augustus-gene-12.43	cytoplasm	651	216	24138	5.96	34.86	91.25
VcGSTF18	VaccDscaff24-snap-gene-12.52	cytoplasm	1932	643	71564.8	6.19	30.47	91.35
VcGSTF19	VaccDscaff24-processed-gene-12.9	cytoplasm	1122	373	41912.3	5.7	31.47	92.84
VcGSTF2	VaccDscaff3-augustus-gene-210.28	chloroplast	636	211	24455.1	5.9	52.5	91.85
VcGSTF20	VaccDscaff30-augustus-gene-282.25	cytoplasm	642	213	24503.4	5.47	36.58	104.79
VcGSTF21	VaccDscaff31-augustus-gene-329.24	nucleus	651	216	24547.9	6.85	41.18	80.37
VcGSTF22	VaccDscaff42-augustus-gene-34.23	cytoplasm	798	265	30504.2	5.05	35.51	97.89
VcGSTF23	VaccDscaff51-processed-gene-13.17	cytoplasm	1140	379	42650.3	5.8	31.85	94.22
VcGSTF24	VaccDscaff51-augustus-gene-13.45	cytoplasm	645	214	24064.9	5.97	33.52	86.59
VcGSTF25	VaccDscaff51-augustus-gene-13.48	cytoplasm	645	214	23904.8	7.09	28.61	90.7
VcGSTF26	VaccDscaff51-augustus-gene-13.49	cytoplasm	651	216	24110	5.96	34.99	90.37
VcGSTF27	VaccDscaff51-snap-gene-13.59	cytoplasm	798	265	29670.2	6.31	29.11	88.38
VcGSTF28	VaccDscaff72-augustus-gene-0.26	chloroplast	636	211	24483.1	5.91	52.9	92.32
VcGSTF3	VaccDscaff7-augustus-gene-2.31	extracellular space	651	216	24519	6.35	40.56	84.86
VcGSTF4	VaccDscaff11-processed-gene-386.2	cytoplasm	1122	373	41869.3	5.8	32.34	92.09
VcGSTF5	VaccDscaff11-augustus-gene-386.45	cytoplasm	651	216	24067.9	5.96	34.1	89.03
VcGSTF6	VaccDscaff11-augustus-gene-386.49	cytoplasm	645	214	24095	6.16	33.91	87.01
VcGSTF7	VaccDscaff11-snap-gene-386.61	endomembrane system	1416	471	52390.6	6.08	35.36	93.4
VcGSTF8	VaccDscaff13-augustus-gene-26.16	cytoplasm	642	213	24508.5	5.86	38.8	101.6
VcGSTF9	VaccDscaff14-augustus-gene-185.29	chloroplast	636	211	24442	5.73	52.54	91.85
VcGSTH1	VaccDscaff21-augustus-gene-217.19	nucleus	999	332	37362.1	6.05	54.63	84.85
VcGSTH2	VaccDscaff26-augustus-gene-213.35	chloroplast	1233	410	46292.3	6.48	52.45	85.37
VcGSTH3	VaccDscaff29-augustus-gene-205.35	nucleus	999	332	37430.1	6.05	52.73	83.67
VcGSTH4	VaccDscaff33-augustus-gene-137.36	nucleus	1002	333	37464.2	6.29	54.97	83.72
VcGSTL1	VaccDscaff11-snap-gene-311.35	chloroplast thylakoid membrane	882	293	33486.4	6.9	58.53	85.56
VcGSTL10	VaccDscaff33-snap-gene-172.22	organelle membrane	1032	343	38791.2	8.71	52.82	73.97
VcGSTL2	VaccDscaff15-augustus-gene-296.26	chloroplast thylakoid membrane	858	285	32589.3	6.46	60.77	85.89
VcGSTL3	VaccDscaff17-snap-gene-34.29	endomembrane system	2577	858	98985	4.77	52.4	79.55
VcGSTL4	VaccDscaff17-augustus-gene-37.35	organelle membrane	858	285	32494.1	5.49	51.01	84.56
VcGSTL5	VaccDscaff19-snap-gene-341.49	chloroplast thylakoid membrane	930	309	35181.5	7.56	53.78	91.23
VcGSTL6	VaccDscaff24-snap-gene-91.35	mitochondrion	882	293	33590.6	7.61	56.62	85.9
VcGSTL7	VaccDscaff26-snap-gene-176.35	chloroplast thylakoid membrane	1023	340	38436.8	8.57	51.32	72.88
VcGSTL8	VaccDscaff27-snap-gene-43.34	endomembrane system	2406	801	92590.1	4.87	50.57	81.42
VcGSTL9	VaccDscaff29-snap-gene-169.30	chloroplast thylakoid membrane	951	316	35652.5	6.9	48.03	74.15
VcGSTM1	VaccDscaff1-augustus-gene-115.29	organelle membrane	975	324	36467.6	5.34	50.94	87.28
VcGSTM2	VaccDscaff5-augustus-gene-74.31	organelle membrane	978	325	36523.7	5.58	49.58	86.71
VcGSTM3	VaccDscaff10-processed-gene-290.22	organelle membrane	1002	333	37411.7	5.25	54.14	88.14
VcGSTM4	VaccDscaff11-augustus-gene-92.33	endomembrane system	951	316	35606.5	5.17	47.55	87.31
VcGSTM5	VaccDscaff15-augustus-gene-94.20	endomembrane system	951	316	35606.5	5.17	47.55	87.31
VcGSTM6	VaccDscaff19-augustus-gene-179.23	endomembrane system	948	315	35492.4	5.17	47.43	87.59
VcGSTM7	VaccDscaff24-augustus-gene-308.15	organelle membrane	948	315	35491.4	5.24	47.67	87.59
VcGSTT1	VaccDscaff44-augustus-gene-42.26	cytoplasm	714	237	26861	6.21	51.46	94.26
VcGSTT2	VaccDscaff28-augustus-gene-51.31	cytoplasm	717	238	27113.2	5.69	52.54	96.3
VcGSTT3	VaccDscaff20-augustus-gene-322.31	cytoplasm	774	257	29302.8	5.82	53.21	93.39
VcGSTT4	VaccDscaff22-snap-gene-119.42	organelle membrane	699	232	26529.6	9.35	56.86	93.75
VcGSTU1	VaccDscaff1-augustus-gene-116.47	endomembrane system	612	203	23725.9	8.55	36.65	99.36
VcGSTU10	VaccDscaff2-augustus-gene-270.34	cytoplasm	681	226	25029	5.4	26.11	86.77
VcGSTU11	VaccDscaff3-augustus-gene-94.28	cytoplasm	684	227	24906.9	5.23	33.23	86.48
VcGSTU12	VaccDscaff3-processed-gene-94.6	cytoplasm	1380	459	50663.2	8.57	30.5	90.59
VcGSTU13	VaccDscaff3-augustus-gene-167.35	cytoplasm	684	227	25626.8	5.85	29.22	99.3
VcGSTU14	VaccDscaff3-augustus-gene-167.36	cytoplasm	603	200	22101.6	5.92	23.65	104.25
VcGSTU15	VaccDscaff3-augustus-gene-167.39	cytoplasm	696	231	25685.8	6.12	30.05	90
VcGSTU16	VaccDscaff3-snap-gene-167.41	endomembrane system	1365	454	50982.8	5.08	29.14	86.01
VcGSTU17	VaccDscaff3-snap-gene-167.42	cytoplasm	606	201	22201.7	5.32	21.39	91.19
VcGSTU18	VaccDscaff3-snap-gene-317.40	chloroplast	840	279	32201.3	8.81	39.82	84.55
VcGSTU19	VaccDscaff4-augustus-gene-313.27	cytoplasm	693	230	25765.1	5.57	43.38	99.3
VcGSTU2	VaccDscaff1-augustus-gene-116.48	endomembrane system	1305	434	50878.5	6.11	39.51	98.13
VcGSTU20	VaccDscaff4-snap-gene-358.35	cytoplasm	1989	662	75741.8	5.27	29.62	104.91
VcGSTU21	VaccDscaff5-snap-gene-379.35	endomembrane system	4386	1461	163022	8.63	43.99	94.09
VcGSTU22	VaccDscaff7-processed-gene-72.4	organelle membrane	1908	635	71132.4	6.09	37.05	89.18
VcGSTU23	VaccDscaff8-snap-gene-48.41	endomembrane system	4134	1377	153251	8.6	42.76	93.89
VcGSTU24	VaccDscaff9-augustus-gene-288.32	organelle membrane	693	230	25768.1	5.57	40.93	99.3
VcGSTU25	VaccDscaff9-processed-gene-335.21	cytoplasm	693	230	26355.6	5.28	27.76	103.74
VcGSTU26	VaccDscaff9-snap-gene-335.38	cytoplasm	1308	435	49838	5.69	30.36	103.26
VcGSTU27	VaccDscaff10-snap-gene-41.34	endomembrane system	4191	1396	156185	8.33	41.79	92.18
VcGSTU28	VaccDscaff10-snap-gene-286.42	endomembrane system	1593	530	62187.5	5.87	40.96	91.32
VcGSTU29	VaccDscaff11-processed-gene-277.4	cytoplasm	669	222	25654.3	5.33	42.5	84.68
VcGSTU3	VaccDscaff1-augustus-gene-116.49	organelle membrane	699	232	27243.7	5.64	38.87	98.28
VcGSTU30	VaccDscaff13-snap-gene-299.23	cytoplasm	2001	666	77241.7	5.45	39.47	80.06
VcGSTU31	VaccDscaff14-snap-gene-110.19	cytoplasm	699	232	27098.3	5.57	33.12	98.32
VcGSTU32	VaccDscaff14-augustus-gene-124.25	chloroplast	849	282	32568.8	8.81	41.59	86.06
VcGSTU33	VaccDscaff15-augustus-gene-261.27	cytoplasm	669	222	25663.4	5.34	43.66	87.75
VcGSTU34	VaccDscaff16-snap-gene-334.64	cytoplasm	681	226	25572.7	5.55	39.71	92.3
VcGSTU35	VaccDscaff17-augustus-gene-22.24	cytoplasm	1353	450	51214.2	5.75	43.61	102.89
VcGSTU36	VaccDscaff17-processed-gene-183.3	cytoplasm	684	227	26165.7	5.88	44.39	107.27
VcGSTU37	VaccDscaff18-processed-gene-63.2	organelle membrane	2298	765	85707.4	5.72	38.05	91.36
VcGSTU38	VaccDscaff19-processed-gene-309.2	cytoplasm	669	222	25597.3	5.34	43.63	83.83
VcGSTU39	VaccDscaff22-augustus-gene-71.34	organelle membrane	675	224	25693.7	5.18	47.63	93.57
VcGSTU4	VaccDscaff1-snap-gene-116.55	cytoplasm	1329	442	51184.5	5.47	41.02	96.99
VcGSTU40	VaccDscaff22-augustus-gene-71.35	cytoplasm	666	221	25538.6	5.69	45.1	94.43
VcGSTU41	VaccDscaff22-processed-gene-71.6	cytoplasm	1215	404	46655.9	5.54	44.77	95.35
VcGSTU42	VaccDscaff24-augustus-gene-123.32	cytoplasm	669	222	25671.4	5.34	43.71	82.93
VcGSTU43	VaccDscaff25-augustus-gene-176.20	chloroplast	849	282	32565.8	8.92	41.54	86.06
VcGSTU44	VaccDscaff25-snap-gene-290.38	cytoplasm	1074	357	39381.2	4.88	27.83	91.26
VcGSTU45	VaccDscaff25-snap-gene-314.70	cytoplasm	1638	545	60178.9	5.91	32.32	85.83
VcGSTU46	VaccDscaff27-augustus-gene-146.27	cytoplasm	684	227	26233.8	6.23	41.11	109.43
VcGSTU47	VaccDscaff30-augustus-gene-96.36	cytoplasm	660	219	25739.5	5.46	32.75	84.11
VcGSTU48	VaccDscaff30-augustus-gene-96.38	cytoplasm	660	219	25497.3	5.25	38.49	83.7
VcGSTU49	VaccDscaff31-augustus-gene-282.25	cytoplasm	681	226	25614.7	5.55	41.02	92.74
VcGSTU5	VaccDscaff1-snap-gene-116.59	cytoplasm	2046	681	80040.8	6.67	38.68	94.68
VcGSTU50	VaccDscaff34-augustus-gene-166.16	cytoplasm	684	227	26216.8	7.75	40.7	109.43
VcGSTU51	VaccDscaff34-augustus-gene-252.24	cytoplasm	657	218	24831	5.29	41.53	108.67
VcGSTU52	VaccDscaff34-snap-gene-252.31	cytoplasm	1302	433	49191.5	5.22	39.63	103.12
VcGSTU53	VaccDscaff35-augustus-gene-220.36	Cytoplasm system	693	230	25791.1	5.83	43.05	99.3
VcGSTU54	VaccDscaff35-snap-gene-264.35	cytoplasm	1989	662	75810.2	5.46	27.71	103.6
VcGSTU55	VaccDscaff36-snap-gene-82.39	cytoplasm	1974	657	75393.5	5.39	33.04	102.31
VcGSTU56	VaccDscaff36-augustus-gene-130.37	endomembrane system	693	230	25724	5.57	42.72	98.87
VcGSTU57	VaccDscaff38-snap-gene-289.30	endomembrane system	2112	703	79856.3	5.66	38.66	88.61
VcGSTU58	VaccDscaff38-snap-gene-289.33	cytoplasm	1359	452	51907.1	6.6	39.05	90.11
VcGSTU59	VaccDscaff42-snap-gene-200.48	cytoplasm	1647	548	63626.3	5.41	38.29	86.79
VcGSTU6	VaccDscaff1-snap-gene-402.45	plasma membrane	3360	1119	125815	8.5	47.78	82.43
VcGSTU60	VaccDscaff43-snap-gene-75.28	cytoplasm	657	218	24924.7	5.42	45.47	85.37
VcGSTU61	VaccDscaff44-processed-gene-54.3	cytoplasm	1140	379	43395.5	6.58	37.25	95.2
VcGSTU62	VaccDscaff44-augustus-gene-54.37	organelle membrane	738	245	27962.5	6.2	37.36	92.78
VcGSTU63	VaccDscaff44-augustus-gene-54.38	cytoplasm	675	224	25449.7	6.33	39.66	95.36
VcGSTU64	VaccDscaff45-snap-gene-24.23	cytoplasm	1905	634	72058.2	5.19	41.3	105.33
VcGSTU65	VaccDscaff45-augustus-gene-172.36	cytoplasm	684	227	26216.8	7.75	40.7	109.43
VcGSTU66	VaccDscaff46-augustus-gene-145.23	cytoplasm	675	224	25851.8	5.47	44.51	81.79
VcGSTU67	VaccDscaff47-snap-gene-123.39	cytoplasm	696	231	26761.8	5.23	46.94	83.12
VcGSTU68	VaccDscaff94-augustus-gene-1.35	cytoplasm	696	231	25641.7	6.12	30.59	89.57
VcGSTU69	VaccDscaff94-snap-gene-1.49	endomembrane system	1125	374	41922	7.61	33.73	92.91
VcGSTU7	VaccDscaff2-snap-gene-88.37	cytoplasm	687	228	26497.6	5.93	31.25	95.79
VcGSTU70	VaccDscaff94-snap-gene-1.52	cytoplasm	585	194	21455.9	5.77	22.04	87.47
VcGSTU71	VaccDscaff173-snap-gene-2.47	cytoplasm	585	194	21455.9	5.77	22.04	87.47
VcGSTU72	VaccDscaff178-augustus-gene-1.50	cytoplasm	657	218	24859	5.29	43.14	108.67
VcGSTU73	VaccDscaff178-augustus-gene-1.52	cytoplasm	768	255	28655.7	5.38	36.67	106.63
VcGSTU74	VaccDscaff450-augustus-gene-0.26	cytoplasm	696	231	25641.7	6.12	30.59	89.57
VcGSTU75	VaccDscaff1743-augustus-gene-0.5	cytoplasm	657	218	25180.1	6.03	33.9	83.12
VcGSTU8	VaccDscaff2-augustus-gene-269.40	cytoplasm	684	227	25513.6	5.84	28.14	99.3
VcGSTU9	VaccDscaff2-processed-gene-269.6	cytoplasm	696	231	25655.8	6.12	30.59	90
VcGSTZ1	VaccDscaff2-processed-gene-351.11	chloroplast	624	207	23741.3	5.7	31.79	91.93
VcGSTZ2	VaccDscaff3-augustus-gene-56.25	chloroplast	672	223	25356.1	6.11	39.93	95.83
VcGSTZ3	VaccDscaff14-augustus-gene-297.20	chloroplast	672	223	25356.1	6.11	39.93	95.83
VcGSTZ4	VaccDscaff14-augustus-gene-298.27	chloroplast	678	225	25411.3	5.98	34.8	98.4
VcGSTZ5	VaccDscaff14-snap-gene-298.35	chloroplast	660	219	24848.6	6.43	39.03	92.69
VcGSTZ6	VaccDscaff25-augustus-gene-347.32	chloroplast	687	228	25905.8	5.7	36.48	97.15
VcGSTZ7	VaccDscaff25-snap-gene-347.35	nucleus	753	250	28290.2	5.5	36.57	89.76
VcGSTZ8	VaccDscaff25-snap-gene-348.28	nucleus	810	269	30355.8	6.39	41.03	91
VcMAPEG1	VaccDscaff12-augustus-gene-366.37	endomembrane system	1107	368	41879.4	9.26	40.66	92.39
VcMAPEG10	VaccDscaff42-augustus-gene-31.37	endomembrane system	438	145	16302.6	9.23	21.55	113.59
VcMAPEG2	VaccDscaff13-augustus-gene-29.38	endomembrane system	438	145	16352.6	9.21	25.43	110.9
VcMAPEG3	VaccDscaff13-augustus-gene-29.39	endomembrane system	432	143	16139.3	9.45	25	94.76
VcMAPEG4	VaccDscaff23-augustus-gene-47.30	endomembrane system	366	121	13862.4	9.03	36.4	100.66
VcMAPEG5	VaccDscaff23-snap-gene-47.45	endomembrane system	636	211	24317.7	8.77	47.68	101.61
VcMAPEG6	VaccDscaff30-snap-gene-285.34	endomembrane system	687	228	25831.7	9.21	28.79	97.89
VcMAPEG7	VaccDscaff40-augustus-gene-267.38	endomembrane	438	145	16383.5	9.08	32.52	113.59
VcMAPEG8	VaccDscaff40-snap-gene-267.49	endomembrane	435	144	16306.2	9.56	42.95	96.74
VcMAPEG9	VaccDscaff41-snap-gene-249.38	endomembrane	372	123	14088.6	8.79	36.92	99.02
VcTCHQD1	VaccDscaff12-augustus-gene-301.19	cytoplasm	798	265	31467.6	9.23	45.35	90.08
VcTCHQD2	VaccDscaff23-augustus-gene-90.15	cytoplasm	798	265	31371.3	8.78	49.7	89.7
VcTCHQD3	VaccDscaff40-augustus-gene-195.17	cytoplasm	798	265	31340.4	9.14	44.47	89.32
VcTCHQD4	VaccDscaff41-augustus-gene-184.20	cytoplasm	798	265	31349.3	8.78	47.92	89.7
VcmPGES2-1	VaccDscaff12-augustus-gene-50.33	chloroplast thylakoid membrane	984	327	37246.4	9.05	49.48	76.36
VcmPGES2-2	VaccDscaff42-snap-gene-109.42	endomembrane	1038	345	39477	8.35	34.27	81.65
VcmPGES2-3	VaccDscaff54-snap-gene-6.37	nucleus	786	261	29798.7	5.24	34.5	79.2
VcmPGES2-4	VaccDscaff399-processed-gene-0.8	chloroplast thylakoid membrane	981	326	37265.5	8.48	51.38	76.6
