# Supplementary material for: Genome-wide analysis of the glutathione S-transferase family in Vaccinium corymbosum and functional characterization of VcGSTU53 in response to abiotic stress
Source: Front Plant Sci. 2026 Mar 12;17:1761092. doi: 10.3389/fpls.2026.1761092 (PMC13017389; doi:10.3389/fpls.2026.1761092)
Supplement: Supplementary Table 1 — Identification and classification of GST family of other species. [file DataSheet1.zip › Data Sheet 1/Supplementary Table/Supplementary Table 4. Duplication events of VcGST genes.xlsx]

## Sheet: Table S4
Supplementary Table 4. Duplication events of VcGST genes.
Subfamily ID	Locus ID	Gene duplication type	count
VcMAPEG10	VaccDscaff42-augustus-gene-31.37-mRNA-1	Dispersed	1
VcGHR7	VaccDscaff24-augustus-gene-160.30-mRNA-1	Proximal	12
VcGHR8	VaccDscaff106-augustus-gene-3.31-mRNA-1	Proximal	12
VcGSTF23	VaccDscaff51-processed-gene-13.17-mRNA-1	Proximal	12
VcGSTU39	VaccDscaff22-augustus-gene-71.34-mRNA-1	Proximal	12
VcGSTU40	VaccDscaff22-augustus-gene-71.35-mRNA-1	Proximal	12
VcGSTU41	VaccDscaff22-processed-gene-71.6-mRNA-1	Proximal	12
VcGSTU48	VaccDscaff30-augustus-gene-96.38-mRNA-1	Proximal	12
VcGSTU51	VaccDscaff34-augustus-gene-252.24-mRNA-1	Proximal	12
VcGSTU7	VaccDscaff2-snap-gene-88.37-mRNA-1	Proximal	12
VcGSTU74	VaccDscaff450-augustus-gene-0.26-mRNA-1	Proximal	12
VcGSTZ6	VaccDscaff25-augustus-gene-347.32-mRNA-1	Proximal	12
VcGSTZ8	VaccDscaff25-snap-gene-348.28-mRNA-1	Proximal	12
VcGHR4	VaccDscaff15-snap-gene-227.27-mRNA-1	Tandem	27
VcGSTF12	VaccDscaff15-augustus-gene-378.40-mRNA-1	Tandem	27
VcGSTF13	VaccDscaff15-snap-gene-378.50-mRNA-1	Tandem	27
VcGSTF17	VaccDscaff24-augustus-gene-12.43-mRNA-1	Tandem	27
VcGSTF26	VaccDscaff51-augustus-gene-13.49-mRNA-1	Tandem	27
VcGSTF6	VaccDscaff11-augustus-gene-386.49-mRNA-1	Tandem	27
VcGSTF7	VaccDscaff11-snap-gene-386.61-mRNA-1	Tandem	27
VcGSTL4	VaccDscaff17-augustus-gene-37.35-mRNA-1	Tandem	27
VcGSTU1	VaccDscaff1-augustus-gene-116.47-mRNA-1	Tandem	27
VcGSTU2	VaccDscaff1-augustus-gene-116.48-mRNA-1	Tandem	27
VcGSTU25	VaccDscaff9-processed-gene-335.21-mRNA-1	Tandem	27
VcGSTU3	VaccDscaff1-augustus-gene-116.49-mRNA-1	Tandem	27
VcGSTU5	VaccDscaff1-snap-gene-116.59-mRNA-1	Tandem	27
VcGSTU57	VaccDscaff38-snap-gene-289.30-mRNA-1	Tandem	27
VcGSTU61	VaccDscaff44-processed-gene-54.3-mRNA-1	Tandem	27
VcGSTU62	VaccDscaff44-augustus-gene-54.37-mRNA-1	Tandem	27
VcGSTU63	VaccDscaff44-augustus-gene-54.38-mRNA-1	Tandem	27
VcGSTU70	VaccDscaff94-snap-gene-1.52-mRNA-1	Tandem	27
VcGSTU73	VaccDscaff178-augustus-gene-1.52-mRNA-1	Tandem	27
VcGSTU75	VaccDscaff1743-augustus-gene-0.5-mRNA-1	Tandem	27
VcGSTZ2	VaccDscaff3-augustus-gene-56.25-mRNA-1	Tandem	27
VcGSTZ4	VaccDscaff14-augustus-gene-298.27-mRNA-1	Tandem	27
VcGSTZ5	VaccDscaff14-snap-gene-298.35-mRNA-1	Tandem	27
VcGSTZ7	VaccDscaff25-snap-gene-347.35-mRNA-1	Tandem	27
VcMAPEG3	VaccDscaff13-augustus-gene-29.39-mRNA-1	Tandem	27
VcMAPEG5	VaccDscaff23-snap-gene-47.45-mRNA-1	Tandem	27
VcMAPEG8	VaccDscaff40-snap-gene-267.49-mRNA-1	Tandem	27
VcDHAR1	VaccDscaff6-snap-gene-366.23-mRNA-1	WGD or Segmental	150
VcDHAR2	VaccDscaff20-augustus-gene-59.39-mRNA-1	WGD or Segmental	150
VcDHAR3	VaccDscaff37-snap-gene-257.43-mRNA-1	WGD or Segmental	150
VcDHAR4	VaccDscaff38-snap-gene-56.40-mRNA-1	WGD or Segmental	150
VcDHAR5	VaccDscaff39-snap-gene-57.45-mRNA-1	WGD or Segmental	150
VcEF1G1	VaccDscaff2-augustus-gene-218.38-mRNA-1	WGD or Segmental	150
VcEF1G10	VaccDscaff17-augustus-gene-139.29-mRNA-1	WGD or Segmental	150
VcEF1G11	VaccDscaff25-snap-gene-357.35-mRNA-1	WGD or Segmental	150
VcEF1G12	VaccDscaff27-snap-gene-100.48-mRNA-1	WGD or Segmental	150
VcEF1G13	VaccDscaff34-augustus-gene-213.20-mRNA-1	WGD or Segmental	150
VcEF1G14	VaccDscaff34-snap-gene-214.33-mRNA-1	WGD or Segmental	150
VcEF1G15	VaccDscaff35-processed-gene-278.5-mRNA-1	WGD or Segmental	150
VcEF1G16	VaccDscaff36-snap-gene-48.51-mRNA-1	WGD or Segmental	150
VcEF1G17	VaccDscaff45-augustus-gene-99.26-mRNA-1	WGD or Segmental	150
VcEF1G2	VaccDscaff2-augustus-gene-359.25-mRNA-1	WGD or Segmental	150
VcEF1G3	VaccDscaff2-snap-gene-359.36-mRNA-1	WGD or Segmental	150
VcEF1G4	VaccDscaff3-snap-gene-47.33-mRNA-1	WGD or Segmental	150
VcEF1G5	VaccDscaff3-augustus-gene-224.21-mRNA-1	WGD or Segmental	150
VcEF1G6	VaccDscaff4-snap-gene-381.65-mRNA-1	WGD or Segmental	150
VcEF1G7	VaccDscaff14-augustus-gene-172.31-mRNA-1	WGD or Segmental	150
VcEF1G8	VaccDscaff14-augustus-gene-307.26-mRNA-1	WGD or Segmental	150
VcEF1G9	VaccDscaff17-processed-gene-137.23-mRNA-1	WGD or Segmental	150
VcGHR1	VaccDscaff11-augustus-gene-233.24-mRNA-1	WGD or Segmental	150
VcGHR2	VaccDscaff11-augustus-gene-362.50-mRNA-1	WGD or Segmental	150
VcGHR3	VaccDscaff15-processed-gene-227.14-mRNA-1	WGD or Segmental	150
VcGHR5	VaccDscaff15-augustus-gene-354.46-mRNA-1	WGD or Segmental	150
VcGHR6	VaccDscaff24-processed-gene-39.31-mRNA-1	WGD or Segmental	150
VcGST2N1	VaccDscaff2-augustus-gene-219.23-mRNA-1	WGD or Segmental	150
VcGST2N2	VaccDscaff3-augustus-gene-223.24-mRNA-1	WGD or Segmental	150
VcGST2N3	VaccDscaff14-augustus-gene-174.44-mRNA-1	WGD or Segmental	150
VcGST2N4	VaccDscaff21-snap-gene-264.40-mRNA-1	WGD or Segmental	150
VcGST2N5	VaccDscaff26-snap-gene-254.34-mRNA-1	WGD or Segmental	150
VcGST2N6	VaccDscaff33-snap-gene-57.38-mRNA-1	WGD or Segmental	150
VcGSTF1	VaccDscaff2-augustus-gene-225.25-mRNA-1	WGD or Segmental	150
VcGSTF10	VaccDscaff15-processed-gene-378.0-mRNA-1	WGD or Segmental	150
VcGSTF11	VaccDscaff15-augustus-gene-378.37-mRNA-1	WGD or Segmental	150
VcGSTF14	VaccDscaff16-augustus-gene-385.29-mRNA-1	WGD or Segmental	150
VcGSTF15	VaccDscaff18-augustus-gene-12.28-mRNA-1	WGD or Segmental	150
VcGSTF16	VaccDscaff24-augustus-gene-11.46-mRNA-1	WGD or Segmental	150
VcGSTF18	VaccDscaff24-snap-gene-12.52-mRNA-1	WGD or Segmental	150
VcGSTF19	VaccDscaff24-processed-gene-12.9-mRNA-1	WGD or Segmental	150
VcGSTF2	VaccDscaff3-augustus-gene-210.28-mRNA-1	WGD or Segmental	150
VcGSTF20	VaccDscaff30-augustus-gene-282.25-mRNA-1	WGD or Segmental	150
VcGSTF21	VaccDscaff31-augustus-gene-329.24-mRNA-1	WGD or Segmental	150
VcGSTF22	VaccDscaff42-augustus-gene-34.23-mRNA-1	WGD or Segmental	150
VcGSTF24	VaccDscaff51-augustus-gene-13.45-mRNA-1	WGD or Segmental	150
VcGSTF25	VaccDscaff51-augustus-gene-13.48-mRNA-1	WGD or Segmental	150
VcGSTF27	VaccDscaff51-snap-gene-13.59-mRNA-1	WGD or Segmental	150
VcGSTF28	VaccDscaff72-augustus-gene-0.26-mRNA-1	WGD or Segmental	150
VcGSTF3	VaccDscaff7-augustus-gene-2.31-mRNA-1	WGD or Segmental	150
VcGSTF4	VaccDscaff11-processed-gene-386.2-mRNA-1	WGD or Segmental	150
VcGSTF5	VaccDscaff11-augustus-gene-386.45-mRNA-1	WGD or Segmental	150
VcGSTF8	VaccDscaff13-augustus-gene-26.16-mRNA-1	WGD or Segmental	150
VcGSTF9	VaccDscaff14-augustus-gene-185.29-mRNA-1	WGD or Segmental	150
VcGSTH1	VaccDscaff21-augustus-gene-217.19-mRNA-1	WGD or Segmental	150
VcGSTH2	VaccDscaff26-augustus-gene-213.35-mRNA-1	WGD or Segmental	150
VcGSTH3	VaccDscaff29-augustus-gene-205.35-mRNA-1	WGD or Segmental	150
VcGSTH4	VaccDscaff33-augustus-gene-137.36-mRNA-1	WGD or Segmental	150
VcGSTL1	VaccDscaff11-snap-gene-311.35-mRNA-1	WGD or Segmental	150
VcGSTL10	VaccDscaff33-snap-gene-172.22-mRNA-1	WGD or Segmental	150
VcGSTL2	VaccDscaff15-augustus-gene-296.26-mRNA-1	WGD or Segmental	150
VcGSTL3	VaccDscaff17-snap-gene-34.29-mRNA-1	WGD or Segmental	150
VcGSTL5	VaccDscaff19-snap-gene-341.49-mRNA-1	WGD or Segmental	150
VcGSTL6	VaccDscaff24-snap-gene-91.35-mRNA-1	WGD or Segmental	150
VcGSTL7	VaccDscaff26-snap-gene-176.35-mRNA-1	WGD or Segmental	150
VcGSTL8	VaccDscaff27-snap-gene-43.34-mRNA-1	WGD or Segmental	150
VcGSTL9	VaccDscaff29-snap-gene-169.30-mRNA-1	WGD or Segmental	150
VcGSTM1	VaccDscaff1-augustus-gene-115.29-mRNA-1	WGD or Segmental	150
VcGSTM2	VaccDscaff5-augustus-gene-74.31-mRNA-1	WGD or Segmental	150
VcGSTM3	VaccDscaff10-processed-gene-290.22-mRNA-1	WGD or Segmental	150
VcGSTM4	VaccDscaff11-augustus-gene-92.33-mRNA-1	WGD or Segmental	150
VcGSTM5	VaccDscaff15-augustus-gene-94.20-mRNA-1	WGD or Segmental	150
VcGSTM6	VaccDscaff19-augustus-gene-179.23-mRNA-1	WGD or Segmental	150
VcGSTM7	VaccDscaff24-augustus-gene-308.15-mRNA-1	WGD or Segmental	150
VcGSTT1	VaccDscaff44-augustus-gene-42.26-mRNA-1	WGD or Segmental	150
VcGSTT2	VaccDscaff28-augustus-gene-51.31-mRNA-1	WGD or Segmental	150
VcGSTT3	VaccDscaff20-augustus-gene-322.31-mRNA-1	WGD or Segmental	150
VcGSTT4	VaccDscaff22-snap-gene-119.42-mRNA-1	WGD or Segmental	150
VcGSTU10	VaccDscaff2-augustus-gene-270.34-mRNA-1	WGD or Segmental	150
VcGSTU11	VaccDscaff3-augustus-gene-94.28-mRNA-1	WGD or Segmental	150
VcGSTU12	VaccDscaff3-processed-gene-94.6-mRNA-1	WGD or Segmental	150
VcGSTU13	VaccDscaff3-augustus-gene-167.35-mRNA-1	WGD or Segmental	150
VcGSTU14	VaccDscaff3-augustus-gene-167.36-mRNA-1	WGD or Segmental	150
VcGSTU15	VaccDscaff3-augustus-gene-167.39-mRNA-1	WGD or Segmental	150
VcGSTU16	VaccDscaff3-snap-gene-167.41-mRNA-1	WGD or Segmental	150
VcGSTU17	VaccDscaff3-snap-gene-167.42-mRNA-1	WGD or Segmental	150
VcGSTU18	VaccDscaff3-snap-gene-317.40-mRNA-1	WGD or Segmental	150
VcGSTU19	VaccDscaff4-augustus-gene-313.27-mRNA-1	WGD or Segmental	150
VcGSTU20	VaccDscaff4-snap-gene-358.35-mRNA-1	WGD or Segmental	150
VcGSTU21	VaccDscaff5-snap-gene-379.35-mRNA-1	WGD or Segmental	150
VcGSTU22	VaccDscaff7-processed-gene-72.4-mRNA-1	WGD or Segmental	150
VcGSTU23	VaccDscaff8-snap-gene-48.41-mRNA-1	WGD or Segmental	150
VcGSTU24	VaccDscaff9-augustus-gene-288.32-mRNA-1	WGD or Segmental	150
VcGSTU26	VaccDscaff9-snap-gene-335.38-mRNA-1	WGD or Segmental	150
VcGSTU27	VaccDscaff10-snap-gene-41.34-mRNA-1	WGD or Segmental	150
VcGSTU28	VaccDscaff10-snap-gene-286.42-mRNA-1	WGD or Segmental	150
VcGSTU29	VaccDscaff11-processed-gene-277.4-mRNA-1	WGD or Segmental	150
VcGSTU30	VaccDscaff13-snap-gene-299.23-mRNA-1	WGD or Segmental	150
VcGSTU31	VaccDscaff14-snap-gene-110.19-mRNA-1	WGD or Segmental	150
VcGSTU32	VaccDscaff14-augustus-gene-124.25-mRNA-1	WGD or Segmental	150
VcGSTU33	VaccDscaff15-augustus-gene-261.27-mRNA-1	WGD or Segmental	150
VcGSTU34	VaccDscaff16-snap-gene-334.64-mRNA-1	WGD or Segmental	150
VcGSTU35	VaccDscaff17-augustus-gene-22.24-mRNA-1	WGD or Segmental	150
VcGSTU36	VaccDscaff17-processed-gene-183.3-mRNA-1	WGD or Segmental	150
VcGSTU37	VaccDscaff18-processed-gene-63.2-mRNA-1	WGD or Segmental	150
VcGSTU38	VaccDscaff19-processed-gene-309.2-mRNA-1	WGD or Segmental	150
VcGSTU4	VaccDscaff1-snap-gene-116.55-mRNA-1	WGD or Segmental	150
VcGSTU42	VaccDscaff24-augustus-gene-123.32-mRNA-1	WGD or Segmental	150
VcGSTU43	VaccDscaff25-augustus-gene-176.20-mRNA-1	WGD or Segmental	150
VcGSTU44	VaccDscaff25-snap-gene-290.38-mRNA-1	WGD or Segmental	150
VcGSTU45	VaccDscaff25-snap-gene-314.70-mRNA-1	WGD or Segmental	150
VcGSTU46	VaccDscaff27-augustus-gene-146.27-mRNA-1	WGD or Segmental	150
VcGSTU47	VaccDscaff30-augustus-gene-96.36-mRNA-1	WGD or Segmental	150
VcGSTU49	VaccDscaff31-augustus-gene-282.25-mRNA-1	WGD or Segmental	150
VcGSTU50	VaccDscaff34-augustus-gene-166.16-mRNA-1	WGD or Segmental	150
VcGSTU52	VaccDscaff34-snap-gene-252.31-mRNA-1	WGD or Segmental	150
VcGSTU53	VaccDscaff35-augustus-gene-220.36-mRNA-1	WGD or Segmental	150
VcGSTU54	VaccDscaff35-snap-gene-264.35-mRNA-1	WGD or Segmental	150
VcGSTU55	VaccDscaff36-snap-gene-82.39-mRNA-1	WGD or Segmental	150
VcGSTU56	VaccDscaff36-augustus-gene-130.37-mRNA-1	WGD or Segmental	150
VcGSTU58	VaccDscaff38-snap-gene-289.33-mRNA-1	WGD or Segmental	150
VcGSTU59	VaccDscaff42-snap-gene-200.48-mRNA-1	WGD or Segmental	150
VcGSTU6	VaccDscaff1-snap-gene-402.45-mRNA-1	WGD or Segmental	150
VcGSTU60	VaccDscaff43-snap-gene-75.28-mRNA-1	WGD or Segmental	150
VcGSTU64	VaccDscaff45-snap-gene-24.23-mRNA-1	WGD or Segmental	150
VcGSTU65	VaccDscaff45-augustus-gene-172.36-mRNA-1	WGD or Segmental	150
VcGSTU66	VaccDscaff46-augustus-gene-145.23-mRNA-1	WGD or Segmental	150
VcGSTU67	VaccDscaff47-snap-gene-123.39-mRNA-1	WGD or Segmental	150
VcGSTU68	VaccDscaff94-augustus-gene-1.35-mRNA-1	WGD or Segmental	150
VcGSTU69	VaccDscaff94-snap-gene-1.49-mRNA-1	WGD or Segmental	150
VcGSTU71	VaccDscaff173-snap-gene-2.47-mRNA-1	WGD or Segmental	150
VcGSTU72	VaccDscaff178-augustus-gene-1.50-mRNA-1	WGD or Segmental	150
VcGSTU8	VaccDscaff2-augustus-gene-269.40-mRNA-1	WGD or Segmental	150
VcGSTU9	VaccDscaff2-processed-gene-269.6-mRNA-1	WGD or Segmental	150
VcGSTZ1	VaccDscaff2-processed-gene-351.11-mRNA-1	WGD or Segmental	150
VcGSTZ3	VaccDscaff14-augustus-gene-297.20-mRNA-1	WGD or Segmental	150
VcMAPEG1	VaccDscaff12-augustus-gene-366.37-mRNA-1	WGD or Segmental	150
VcMAPEG2	VaccDscaff13-augustus-gene-29.38-mRNA-1	WGD or Segmental	150
VcMAPEG4	VaccDscaff23-augustus-gene-47.30-mRNA-1	WGD or Segmental	150
VcMAPEG6	VaccDscaff30-snap-gene-285.34-mRNA-1	WGD or Segmental	150
VcMAPEG7	VaccDscaff40-augustus-gene-267.38-mRNA-1	WGD or Segmental	150
VcMAPEG9	VaccDscaff41-snap-gene-249.38-mRNA-1	WGD or Segmental	150
VcmPGES2-1	VaccDscaff12-augustus-gene-50.33-mRNA-1	WGD or Segmental	150
VcmPGES2-2	VaccDscaff42-snap-gene-109.42-mRNA-1	WGD or Segmental	150
VcmPGES2-3	VaccDscaff54-snap-gene-6.37-mRNA-1	WGD or Segmental	150
VcmPGES2-4	VaccDscaff399-processed-gene-0.8-mRNA-1	WGD or Segmental	150
VcTCHQD1	VaccDscaff12-augustus-gene-301.19-mRNA-1	WGD or Segmental	150
VcTCHQD2	VaccDscaff23-augustus-gene-90.15-mRNA-1	WGD or Segmental	150
VcTCHQD3	VaccDscaff40-augustus-gene-195.17-mRNA-1	WGD or Segmental	150
VcTCHQD4	VaccDscaff41-augustus-gene-184.20-mRNA-1	WGD or Segmental	150
