# Supplementary material for: Genome-wide analysis of the glutathione S-transferase family in Vaccinium corymbosum and functional characterization of VcGSTU53 in response to abiotic stress
Source: Front Plant Sci. 2026 Mar 12;17:1761092. doi: 10.3389/fpls.2026.1761092 (PMC13017389; doi:10.3389/fpls.2026.1761092)
Supplement: Supplementary Table 1 — Identification and classification of GST family of other species. [file DataSheet1.zip › Data Sheet 1/Supplementary Table/Supplementary Table 5. Collinearity analysis of VcGST family.xlsx]

## Sheet: Table S5
Supplementary Table 5. Collinearity analysis of VcGST family.
Gene_1	Chr_1	Gene_2	Chr_2	Ka	Ks	Ka_Ks
VcGSTL7	26	VcGSTL10	33	0.0103797	0.00411101	2.52485
VcGSTL7	26	VcGSTL9	29	0.00983851	0.00450114	2.18578
VcGSTU20	4	VcGSTU26	9	0.0223261	0.0198516	1.12465
VcEF1G15	35	VcEF1G16	36	0.0110112	0.00981475	1.1219
VcGSTL1	11	VcGSTL6	24	0.0105239	0.00962323	1.09359
VcGSTT3	20	VcGSTT2	28	0.0604862	0.0607073	0.996358
VcGSTU72	178	VcGSTU64	45	0.016589	0.0184802	0.897662
VcGSTU47	30	VcGSTU59	42	0.0868168	0.104348	0.831992
VcGSTL1	11	VcGSTL5	19	0.00750288	0.00961937	0.779976
VcGST2N3	14	VcGST2N1	2	0.00940451	0.012097	0.777423
VcGSTL5	19	VcGSTL6	24	0.0150664	0.0194264	0.775563
VcGSTU54	35	VcGSTU26	9	0.00795566	0.0102712	0.774559
VcmPGES2-2	42	VcmPGES2-3	54	0.00832071	0.0112731	0.738102
VcGSTT3	20	VcGSTT1	44	0.00908001	0.0128483	0.70671
VcGSTU36	17	VcGSTU46	27	0.0271699	0.0393964	0.689654
VcGSTF8	13	VcGSTF20	30	0.0143374	0.0208226	0.688547
VcGSTT2	28	VcGSTT1	44	0.0507077	0.0748921	0.677076
VcGSTU60	43	VcGSTU66	46	0.0248942	0.0374376	0.664953
VcDHAR3	37	VcDHAR4	38	0.00330579	0.00531917	0.621486
VcGSTU27	10	VcGSTU21	5	0.0386149	0.0636151	0.607008
VcGSTU46	27	VcGSTU50	34	0.00382837	0.00638641	0.599455
VcGSTU46	27	VcGSTU65	45	0.00382837	0.00638641	0.599455
VcGSTH2	26	VcGSTH4	33	0.0104759	0.0175961	0.595356
VcGSTF20	30	VcGSTF22	42	0.00406712	0.00688473	0.590745
VcGSTF5	11	VcGSTF11	15	0.00804297	0.0136367	0.589802
VcGSTU36	17	VcGSTU50	34	0.027183	0.0460924	0.589751
VcGSTU36	17	VcGSTU65	45	0.027183	0.0460924	0.589751
VcGSTU29	11	VcGSTU33	15	0.0144955	0.024781	0.584945
VcGST2N3	14	VcGST2N2	3	0.0094003	0.016195	0.580446
VcMAPEG7	40	VcMAPEG9	41	0.0116559	0.0201548	0.578322
VcMAPEG2	13	VcMAPEG6	30	0.0550706	0.0960098	0.573594
VcMAPEG1	12	VcMAPEG7	40	0.0732356	0.129069	0.567414
VcGSTU30	13	VcGSTU47	30	0.0781111	0.138918	0.562281
VcGSTU32	14	VcGSTU18	3	0.0208293	0.0370446	0.562277
VcGSTU30	13	VcGSTU59	42	0.0263891	0.0474826	0.555764
VcEF1G16	36	VcEF1G6	4	0.024002	0.0433989	0.553057
VcGSTU27	10	VcGSTU23	8	0.0408827	0.075356	0.542527
VcGSTU29	11	VcGSTU38	19	0.0193747	0.0357636	0.541742
VcGSTM3	10	VcGSTM2	5	0.0067492	0.0131103	0.514801
VcGSTF8	13	VcGSTF22	42	0.0143154	0.0280406	0.510522
VcDHAR4	38	VcDHAR5	39	0.0317668	0.0625281	0.508041
VcGSTU33	15	VcGSTU38	19	0.0125465	0.024781	0.506296
VcGSTU37	18	VcGSTU22	7	0.017262	0.03489	0.494754
VcGSTU55	36	VcGSTU26	9	0.0249785	0.0511614	0.488229
VcGSTU35	17	VcGSTU52	34	0.0189899	0.0395183	0.480536
VcGSTU72	178	VcGSTU52	34	0.0390376	0.0846478	0.461176
VcGSTU43	25	VcGSTU18	3	0.0192714	0.0428688	0.449543
VcGSTU19	4	VcGSTU24	9	0.00567647	0.0126452	0.448904
VcTCHQD3	40	VcTCHQD4	41	0.0130173	0.0291157	0.447087
VcGSTU66	46	VcGSTU67	47	0.029215	0.0659766	0.442808
VcEF1G11	25	VcEF1G4	3	0.0233755	0.0547926	0.426619
VcGSTU54	35	VcGSTU20	4	0.0167849	0.0401513	0.418041
VcTCHQD1	12	VcTCHQD2	23	0.00972724	0.0233255	0.417022
VcGSTT3	20	VcGSTT4	22	0.235561	0.574044	0.410354
VcGSTU54	35	VcGSTU55	36	0.02021	0.0500782	0.40357
VcGSTT4	22	VcGSTT2	28	0.262798	0.679692	0.386644
VcTCHQD1	12	VcTCHQD3	40	0.00647865	0.0173502	0.373405
VcTCHQD1	12	VcTCHQD4	41	0.0130085	0.0351627	0.369951
VcGSTM1	1	VcGSTM2	5	0.00812374	0.0221173	0.367302
VcGSTU4	1	VcGSTU28	10	0.192934	0.528276	0.365214
VcGSTL2	15	VcGSTL6	24	0.0202636	0.0557454	0.363503
VcGSTZ3	14	VcGSTZ1	2	0.0129991	0.0364814	0.356321
VcGSTU29	11	VcGSTU42	24	0.00962168	0.028507	0.33752
VcTCHQD2	23	VcTCHQD3	40	0.00973381	0.0292008	0.333341
VcMAPEG6	30	VcMAPEG7	40	0.229257	0.705525	0.324945
VcGSTU55	36	VcGSTU20	4	0.0206571	0.0639841	0.322847
VcGSTU52	34	VcGSTU64	45	0.0089405	0.0284732	0.313997
VcMAPEG1	12	VcMAPEG9	41	0.00715143	0.0230787	0.309871
VcDHAR3	37	VcDHAR5	39	0.00662256	0.0215455	0.307376
VcGSTL2	15	VcGSTL5	19	0.0171125	0.0557218	0.307106
VcGSTU49	31	VcGSTU22	7	0.0969088	0.31768	0.305051
VcGSTU34	16	VcGSTU22	7	0.0968271	0.318776	0.303746
VcGHR1	11	VcGHR3	15	0.0775648	0.259417	0.298997
VcGSTH1	21	VcGSTH2	26	0.00130548	0.00437319	0.29852
VcGSTF15	18	VcGSTF3	7	0.0100656	0.0345883	0.291011
VcMAPEG2	13	VcMAPEG7	40	0.231577	0.827469	0.279862
VcTCHQD2	23	VcTCHQD4	41	0.00322928	0.0115609	0.279328
VcGSTF9	14	VcGSTF2	3	0.00404859	0.0146704	0.27597
VcGST2N4	21	VcGST2N6	33	0.0069109	0.0251948	0.274298
VcEF1G9	17	VcEF1G14	34	0.00914491	0.0337346	0.271084
VcGSTU32	14	VcGSTU43	25	0.00150376	0.00556589	0.270174
VcGSTU38	19	VcGSTU42	24	0.00962168	0.0358063	0.268715
VcMAPEG2	13	VcMAPEG9	41	0.223016	0.839555	0.265636
VcGSTU14	3	VcGSTU68	94	0.211103	0.822986	0.256508
VcMAPEG1	12	VcMAPEG2	13	0.180706	0.71439	0.252951
VcGSTH1	21	VcGSTH4	33	0.00786721	0.0311618	0.252463
VcGSTU9	2	VcGSTU14	3	0.211103	0.846688	0.249328
VcMAPEG1	12	VcMAPEG6	30	0.177196	0.728492	0.243237
VcGSTF10	15	VcGSTF25	51	0.415921	1.7371	0.239434
VcGSTM4	11	VcGSTM7	24	0.00419386	0.0177786	0.235894
VcGSTH2	26	VcGSTH3	29	0.00523163	0.0221828	0.235842
VcMAPEG6	30	VcMAPEG9	41	0.207582	0.888705	0.233578
VcEF1G2	2	VcEF1G4	3	0.0153296	0.0674178	0.227382
VcGSTU37	18	VcGSTU49	31	0.0478678	0.210767	0.227112
VcGSTU34	16	VcGSTU37	18	0.0478289	0.211447	0.226198
VcGSTF19	24	VcGSTF25	51	0.432781	1.92147	0.225234
VcEF1G8	14	VcEF1G4	3	0.0142597	0.0634384	0.224781
VcGSTU35	17	VcGSTU72	178	0.00591719	0.0281063	0.210529
VcGSTH3	29	VcGSTH4	33	0.00654526	0.0312429	0.209496
VcEF1G8	14	VcEF1G11	25	0.00607957	0.0293346	0.207249
VcEF1G4	3	VcEF1G14	34	0.138405	0.671337	0.206163
VcGSTL1	11	VcGSTL2	15	0.00929404	0.0451453	0.20587
VcEF1G11	25	VcEF1G14	34	0.129406	0.646343	0.200213
VcGSTU60	43	VcGSTU67	47	0.0177903	0.089603	0.198546
VcGSTU71	173	VcGSTU17	3	0.00897039	0.0463767	0.193425
VcEF1G7	14	VcEF1G5	3	0.00202532	0.01067	0.189814
VcEF1G10	17	VcEF1G17	45	0.00202874	0.0109558	0.185176
VcGSTF9	14	VcGSTF28	72	0.00405133	0.0220604	0.183647
VcEF1G11	25	VcEF1G17	45	0.10122	0.556385	0.181925
VcEF1G11	25	VcEF1G12	27	0.102381	0.571734	0.179071
VcGSTU33	15	VcGSTU42	24	0.00769361	0.0430483	0.17872
VcEF1G2	2	VcEF1G17	45	0.0988948	0.564274	0.17526
VcGSTU10	2	VcGSTU19	4	0.197807	1.14	0.173514
VcEF1G2	2	VcEF1G12	27	0.100052	0.579792	0.172565
VcGSTU10	2	VcGSTU24	9	0.197662	1.14578	0.172514
VcGSTF21	31	VcGSTF3	7	0.012097	0.0708073	0.170845
VcEF1G8	14	VcEF1G17	45	0.0977217	0.572511	0.17069
VcGSTU21	5	VcGSTU23	8	0.00441665	0.0259813	0.169993
VcGSTL3	17	VcGSTL8	27	0.00377597	0.0223689	0.168805
VcGSTU10	2	VcGSTU53	35	0.191707	1.15045	0.166637
VcGSTU10	2	VcGSTU56	36	0.19291	1.16697	0.165308
VcGSTF14	16	VcGSTF3	7	0.0141252	0.0859616	0.16432
VcGSTU15	3	VcGSTU19	4	0.230821	1.42863	0.161568
VcGSTU15	3	VcGSTU24	9	0.234501	1.45943	0.160679
VcEF1G9	17	VcEF1G4	3	0.0938199	0.592648	0.158306
VcGSTU19	4	VcGSTU68	94	0.227238	1.43628	0.158212
VcGSTM6	19	VcGSTM7	24	0.00139567	0.00883012	0.158058
VcGSTU24	9	VcGSTU68	94	0.230906	1.46733	0.157365
VcGSTM5	15	VcGSTM6	19	0.00279395	0.0177654	0.157269
VcGSTM4	11	VcGSTM6	19	0.0027933	0.0177786	0.157116
VcGSTM5	15	VcGSTM7	24	0.00419484	0.0268085	0.156474
VcDHAR5	39	VcDHAR1	6	0.00329943	0.0216426	0.15245
VcGSTU15	3	VcGSTU53	35	0.232659	1.52644	0.152419
VcGSTM1	1	VcGSTM3	10	0.00404814	0.0266794	0.151733
VcGSTU53	35	VcGSTU68	94	0.229067	1.53482	0.149246
VcGSTH1	21	VcGSTH3	29	0.0039203	0.0266991	0.146832
VcmPGES2-1	12	VcmPGES2-4	399	0.00137583	0.00938245	0.146639
VcEF1G9	17	VcEF1G11	25	0.0828834	0.566692	0.146258
VcGSTU58	38	VcGSTU21	5	0.264451	1.81453	0.145741
VcGSTU58	38	VcGSTU23	8	0.259322	1.80342	0.143794
VcGSTU15	3	VcGSTU56	36	0.230906	1.61414	0.143052
VcGSTF16	24	VcGSTF24	51	0.0060637	0.0424892	0.142711
VcGSTU27	10	VcGSTU58	38	0.254904	1.78863	0.142514
VcGSTU6	1	VcGSTU58	38	0.257866	1.81978	0.141702
VcGSTU56	36	VcGSTU68	94	0.227321	1.62328	0.140038
VcEF1G10	17	VcEF1G13	34	0.00202874	0.0146435	0.138542
VcEF1G9	17	VcEF1G2	2	0.080618	0.582584	0.13838
VcGSTF9	14	VcGSTF1	2	0.00405133	0.0295605	0.137052
VcEF1G8	14	VcEF1G9	17	0.0794774	0.583118	0.136297
VcGSTF1	2	VcGSTF2	3	0.00404586	0.0297069	0.136193
VcEF1G2	2	VcEF1G14	34	0.0782972	0.585264	0.133781
VcEF1G8	14	VcEF1G14	34	0.0771615	0.6019	0.128196
VcGSTU35	17	VcGSTU64	45	0.00485281	0.038605	0.125704
VcGSTF11	15	VcGSTF24	51	0.0478914	0.384545	0.12454
VcGHR5	15	VcGHR6	24	0.00756831	0.0618022	0.12246
VcGSTF5	11	VcGSTF24	51	0.0478914	0.407735	0.117457
VcGSTU56	36	VcGSTU24	9	0.00567826	0.0518565	0.109499
VcGST2N5	26	VcGST2N6	33	0.00140812	0.0129221	0.10897
VcGSTF2	3	VcGSTF28	72	0.00404586	0.0373211	0.108407
VcGSTU9	2	VcGSTU68	94	0.00187559	0.019089	0.0982546
VcEF1G2	2	VcEF1G11	25	0.00506374	0.0520817	0.0972269
VcEF1G7	14	VcEF1G1	2	0.00101198	0.01067	0.094843
VcGSTU53	35	VcGSTU24	9	0.00567916	0.0653652	0.0868834
VcDHAR3	37	VcDHAR1	6	0.00330579	0.0380516	0.0868764
VcGHR2	11	VcGHR5	15	0.0054353	0.0696354	0.0780537
VcGSTU53	35	VcGSTU56	36	0.0037849	0.0516611	0.073264
VcGSTU56	36	VcGSTU19	4	0.00378311	0.0517447	0.0731111
VcEF1G1	2	VcEF1G5	3	0.000995	0.0140519	0.0708105
VcGSTF14	16	VcGSTF15	18	0.00400535	0.0637175	0.062861
VcGSTU53	35	VcGSTU19	4	0.00378371	0.065223	0.0580118
VcGSTF15	18	VcGSTF21	31	0.002001	0.0417984	0.0478727
VcGHR2	11	VcGHR6	24	0.00108342	0.0305818	0.0354271
VcEF1G12	27	VcEF1G17	45	0.00101369	0.0295787	0.0342708
VcGSTF14	16	VcGSTF21	31	0.00200033	0.0636799	0.0314123
VcEF1G10	17	VcEF1G12	27	0.00101369	0.0333594	0.0303868
VcEF1G12	27	VcEF1G13	34	0.00101369	0.0333594	0.0303868
VcEF1G8	14	VcEF1G2	2	0.00100976	0.0444575	0.022713
