# Supplementary material for: Genome-wide analysis of the glutathione S-transferase family in Vaccinium corymbosum and functional characterization of VcGSTU53 in response to abiotic stress
Source: Front Plant Sci. 2026 Mar 12;17:1761092. doi: 10.3389/fpls.2026.1761092 (PMC13017389; doi:10.3389/fpls.2026.1761092)
Supplement: Supplementary Table 1 — Identification and classification of GST family of other species. [file DataSheet1.zip › Data Sheet 1/Supplementary Table/Supplementary Table 6. Collinearity analysis of GST gene family among Vaccinium corymbosum, Arabidopsis thaliana and Vitis vinifera.xlsx]

## Sheet: Table S6
Supplementary Table 6. Collinearity analysis of GST gene family among Vaccinium corymbosum, Arabidopsis thaliana and Vitis vinifera.
syntenic GST gene pairs between Vaccinium corymbosum and Arabidopsis thaliana			syntenic GST gene pairs between Vaccinium corymbosum and Vitis vinifera			Conserved Syntenic VcGST Genes Shared Among Vaccinium corymbosum, Arabidopsis thaliana and Vitis vinifera (42)
syntenic GST gene pairs (88)	Vaccinium corymbosum (55)	Arabidopsis thaliana (33)	syntenic GST gene pairs (88)	Vaccinium corymbosum (80)	Vitis vinifera (30)
VcEF1G10-AT1G57720.2	VcEF1G10	AT1G02920.1	VcDHAR1-Vitvi14g00840_t001	VcDHAR1	Vitvi14g00840_t001	VcEF1G10
VcEF1G11-AT1G57720.2	VcEF1G11	AT1G09640.1	VcDHAR2-Vitvi13g00241_t001	VcDHAR2	Vitvi13g00241_t001	VcEF1G11
VcEF1G12-AT1G57720.2	VcEF1G12	AT1G10360.1	VcDHAR3-Vitvi14g00840_t001	VcDHAR3	Vitvi12g02055_t003	VcEF1G12
VcEF1G13-AT1G57720.2	VcEF1G13	AT1G10370.1	VcDHAR4-Vitvi14g00840_t001	VcDHAR4	Vitvi17g00123_t001	VcEF1G14
VcEF1G14-AT1G09640.1	VcEF1G14	AT1G17170.1	VcDHAR5-Vitvi14g00840_t001	VcDHAR5	Vitvi17g00122_t001	VcEF1G15
VcEF1G15-AT5G63420.1	VcEF1G15	AT1G27130.1	VcEF1G10-Vitvi12g02055_t003	VcEF1G10	Vitvi01g00148_t001	VcEF1G16
VcEF1G16-AT5G63440.2	VcEF1G16	AT1G53660.3	VcEF1G11-Vitvi12g02055_t003	VcEF1G11	Vitvi07g00674_t001	VcEF1G17
VcEF1G17-AT1G09640.1	VcEF1G17	AT1G53680.1	VcEF1G12-Vitvi12g02055_t003	VcEF1G12	Vitvi18g02184_t001	VcEF1G2
VcEF1G17-AT1G57720.2	VcEF1G2	AT1G57720.2	VcEF1G14-Vitvi12g02055_t003	VcEF1G14	Vitvi08g01455_t001	VcEF1G6
VcEF1G2-AT1G57720.2	VcEF1G6	AT1G59670.1	VcEF1G15-Vitvi17g00123_t001	VcEF1G15	Vitvi07g02188_t003	VcEF1G8
VcEF1G6-AT5G63440.2	VcEF1G8	AT1G59700.1	VcEF1G16-Vitvi17g00122_t001	VcEF1G16	Vitvi18g00152_t001	VcGHR1
VcEF1G8-AT1G57720.2	VcEF1G9	AT1G65820.3	VcEF1G17-Vitvi12g02055_t003	VcEF1G17	Vitvi07g02190_t001	VcGHR2
VcEF1G9-AT1G09640.1	VcGHR1	AT1G69920.1	VcEF1G2-Vitvi12g02055_t003	VcEF1G2	Vitvi12g00080_t001	VcGHR3
VcGHR1-AT4G19880.2	VcGHR2	AT1G69930.1	VcEF1G4-Vitvi12g02055_t003	VcEF1G4	Vitvi04g00880_t001	VcGHR5
VcGHR1-AT5G44990.1	VcGHR3	AT1G74590.1	VcEF1G6-Vitvi17g00122_t001	VcEF1G6	Vitvi06g00372_t001	VcGHR6
VcGHR2-AT5G44000.1	VcGHR5	AT1G78320.1	VcEF1G8-Vitvi12g02055_t003	VcEF1G8	Vitvi08g01129_t001	VcGST2N2
VcGHR3-AT4G19880.2	VcGHR6	AT1G78340.1	VcGHR1-Vitvi01g00148_t001	VcGHR1	Vitvi08g01137_t001	VcGST2N3
VcGHR3-AT5G44990.1	VcGHR8	AT2G02380.1	VcGHR2-Vitvi07g00674_t001	VcGHR2	Vitvi13g00208_t001	VcGSTF11
VcGHR5-AT5G44000.1	VcGST2N2	AT2G47730.1	VcGHR3-Vitvi01g00148_t001	VcGHR3	Vitvi02g00335_t001	VcGSTF5
VcGHR6-AT5G44000.1	VcGST2N3	AT3G09270.1	VcGHR5-Vitvi07g00674_t001	VcGHR5	Vitvi01g00888_t001	VcGSTL3
VcGHR8-AT4G19880.2	VcGSTF11	AT3G14400.1	VcGHR6-Vitvi07g00674_t001	VcGHR6	Vitvi01g01007_t001	VcGSTL6
VcGHR8-AT5G44990.1	VcGSTF13	AT3G62760.1	VcGST2N2-Vitvi18g02184_t001	VcGST2N2	Vitvi17g01465_t001	VcGSTL8
VcGST2N2-AT4G10000.2	VcGSTF16	AT4G02520.1	VcGST2N3-Vitvi18g02184_t001	VcGST2N3	Vitvi18g00486_t001	VcGSTT3
VcGST2N3-AT4G10000.2	VcGSTF24	AT4G10000.2	VcGST2N4-Vitvi08g01455_t001	VcGST2N4	Vitvi05g00905_t001	VcGSTT4
VcGSTF11-AT2G47730.1	VcGSTF5	AT4G19880.2	VcGST2N5-Vitvi08g01455_t001	VcGST2N5	Vitvi06g01724_t001	VcGSTU19
VcGSTF11-AT4G02520.1	VcGSTL3	AT5G02780.3	VcGST2N6-Vitvi08g01455_t001	VcGST2N6	Vitvi08g02226_t002	VcGSTU20
VcGSTF13-AT1G02920.1	VcGSTL6	AT5G41210.1	VcGSTF11-Vitvi07g02188_t003	VcGSTF11	Vitvi12g02758_t001	VcGSTU24
VcGSTF13-AT3G62760.1	VcGSTL8	AT5G42150.1	VcGSTF14-Vitvi18g00152_t001	VcGSTF14	Vitvi04g00908_t001	VcGSTU26
VcGSTF16-AT1G02920.1	VcGSTT3	AT5G44000.1	VcGSTF15-Vitvi18g00152_t001	VcGSTF15	Vitvi18g01155_t001	VcGSTU35
VcGSTF16-AT2G47730.1	VcGSTT4	AT5G44990.1	VcGSTF19-Vitvi07g02190_t001	VcGSTF19	Vitvi17g00199_t001	VcGSTU52
VcGSTF16-AT3G62760.1	VcGSTU10	AT5G62480.1	VcGSTF1-Vitvi12g00080_t001	VcGSTF1		VcGSTU53
VcGSTF16-AT4G02520.1	VcGSTU13	AT5G63420.1	VcGSTF20-Vitvi04g00880_t001	VcGSTF20		VcGSTU54
VcGSTF24-AT1G02920.1	VcGSTU15	AT5G63440.2	VcGSTF21-Vitvi18g00152_t001	VcGSTF21		VcGSTU55
VcGSTF24-AT2G47730.1	VcGSTU19		VcGSTF22-Vitvi04g00880_t001	VcGSTF22		VcGSTU56
VcGSTF24-AT3G62760.1	VcGSTU20		VcGSTF23-Vitvi07g02190_t001	VcGSTF23		VcGSTU64
VcGSTF24-AT4G02520.1	VcGSTU21		VcGSTF28-Vitvi12g00080_t001	VcGSTF28		VcGSTU68
VcGSTF5-AT1G02920.1	VcGSTU24		VcGSTF2-Vitvi12g00080_t001	VcGSTF2		VcGSTZ1
VcGSTF5-AT2G47730.1	VcGSTU26		VcGSTF3-Vitvi18g00152_t001	VcGSTF3		VcGSTZ3
VcGSTF5-AT3G62760.1	VcGSTU27		VcGSTF5-Vitvi07g02188_t003	VcGSTF5		VcMAPEG1
VcGSTF5-AT4G02520.1	VcGSTU35		VcGSTF8-Vitvi04g00880_t001	VcGSTF8		VcMAPEG7
VcGSTL3-AT5G02780.3	VcGSTU52		VcGSTF9-Vitvi12g00080_t001	VcGSTF9		VcMAPEG9
VcGSTL6-AT5G02780.3	VcGSTU53		VcGSTL1-Vitvi06g00372_t001	VcGSTL1		VcmPGES2-1
VcGSTL8-AT5G02780.3	VcGSTU54		VcGSTL2-Vitvi06g00372_t001	VcGSTL2
VcGSTT3-AT5G41210.1	VcGSTU55		VcGSTL2-Vitvi08g01129_t001	VcGSTL3
VcGSTT4-AT5G41210.1	VcGSTU56		VcGSTL3-Vitvi08g01129_t001	VcGSTL5
VcGSTU10-AT1G27130.1	VcGSTU58		VcGSTL3-Vitvi08g01137_t001	VcGSTL6
VcGSTU10-AT1G69920.1	VcGSTU64		VcGSTL5-Vitvi06g00372_t001	VcGSTL8
VcGSTU13-AT1G59670.1	VcGSTU68		VcGSTL5-Vitvi08g01129_t001	VcGSTL9
VcGSTU15-AT1G27130.1	VcGSTZ1		VcGSTL5-Vitvi13g00208_t001	VcGSTT1
VcGSTU15-AT1G59700.1	VcGSTZ2		VcGSTL6-Vitvi06g00372_t001	VcGSTT2
VcGSTU15-AT1G69920.1	VcGSTZ3		VcGSTL6-Vitvi08g01129_t001	VcGSTT3
VcGSTU19-AT1G10360.1	VcMAPEG1		VcGSTL6-Vitvi13g00208_t001	VcGSTT4
VcGSTU19-AT1G27130.1	VcMAPEG7		VcGSTL8-Vitvi08g01129_t001	VcGSTU17
VcGSTU19-AT1G59700.1	VcMAPEG9		VcGSTL9-Vitvi08g01137_t001	VcGSTU19
VcGSTU19-AT1G69930.1	VcmPGES2-1		VcGSTT1-Vitvi02g00335_t001	VcGSTU20
VcGSTU20-AT5G62480.1			VcGSTT2-Vitvi02g00335_t001	VcGSTU22
VcGSTU21-AT3G14400.1			VcGSTT3-Vitvi02g00335_t001	VcGSTU24
VcGSTU24-AT1G10360.1			VcGSTT4-Vitvi02g00335_t001	VcGSTU26
VcGSTU24-AT1G59700.1			VcGSTU17-Vitvi01g00888_t001	VcGSTU31
VcGSTU26-AT5G62480.1			VcGSTU19-Vitvi01g00888_t001	VcGSTU35
VcGSTU27-AT1G17170.1			VcGSTU20-Vitvi01g01007_t001	VcGSTU37
VcGSTU27-AT1G53660.3			VcGSTU20-Vitvi17g01465_t001	VcGSTU52
VcGSTU27-AT1G78340.1			VcGSTU22-Vitvi18g00486_t001	VcGSTU53
VcGSTU27-AT3G14400.1			VcGSTU24-Vitvi01g00888_t001	VcGSTU54
VcGSTU35-AT3G09270.1			VcGSTU26-Vitvi01g01007_t001	VcGSTU55
VcGSTU52-AT3G09270.1			VcGSTU26-Vitvi17g01465_t001	VcGSTU56
VcGSTU53-AT1G10360.1			VcGSTU31-Vitvi05g00905_t001	VcGSTU64
VcGSTU53-AT1G27130.1			VcGSTU35-Vitvi06g01724_t001	VcGSTU68
VcGSTU53-AT1G59670.1			VcGSTU35-Vitvi08g02226_t002	VcGSTU71
VcGSTU53-AT1G69920.1			VcGSTU37-Vitvi18g00486_t001	VcGSTU72
VcGSTU54-AT1G74590.1			VcGSTU52-Vitvi06g01724_t001	VcGSTU9
VcGSTU54-AT5G62480.1			VcGSTU52-Vitvi08g02226_t002	VcGSTZ1
VcGSTU55-AT1G74590.1			VcGSTU53-Vitvi01g00888_t001	VcGSTZ3
VcGSTU56-AT1G10370.1			VcGSTU54-Vitvi01g01007_t001	VcMAPEG1
VcGSTU56-AT1G69920.1			VcGSTU54-Vitvi17g01465_t001	VcMAPEG2
VcGSTU58-AT1G17170.1			VcGSTU55-Vitvi01g01007_t001	VcMAPEG6
VcGSTU58-AT1G53680.1			VcGSTU55-Vitvi17g01465_t001	VcMAPEG7
VcGSTU58-AT1G78320.1			VcGSTU56-Vitvi01g00888_t001	VcMAPEG9
VcGSTU64-AT3G09270.1			VcGSTU64-Vitvi06g01724_t001	VcmPGES2-1
VcGSTU68-AT1G27130.1			VcGSTU64-Vitvi08g02226_t002	VcmPGES2-3
VcGSTU68-AT1G69920.1			VcGSTU68-Vitvi01g00888_t001
VcGSTZ1-AT2G02380.1			VcGSTU71-Vitvi01g00888_t001
VcGSTZ2-AT2G02380.1			VcGSTU72-Vitvi06g01724_t001
VcGSTZ3-AT2G02380.1			VcGSTU72-Vitvi08g02226_t002
VcMAPEG1-AT1G65820.3			VcGSTU9-Vitvi01g00888_t001
VcMAPEG7-AT1G65820.3			VcGSTZ1-Vitvi12g02758_t001
VcMAPEG9-AT1G65820.3			VcGSTZ3-Vitvi12g02758_t001
VcmPGES2-1-AT5G42150.1			VcMAPEG1-Vitvi04g00908_t001
			VcMAPEG2-Vitvi04g00908_t001
			VcMAPEG6-Vitvi04g00908_t001
			VcMAPEG7-Vitvi04g00908_t001
			VcMAPEG9-Vitvi04g00908_t001
			VcmPGES2-1-Vitvi18g01155_t001
			VcmPGES2-3-Vitvi17g00199_t001
