# Supplementary material for: Genome-wide analysis of the glutathione S-transferase family in Vaccinium corymbosum and functional characterization of VcGSTU53 in response to abiotic stress
Source: Front Plant Sci. 2026 Mar 12;17:1761092. doi: 10.3389/fpls.2026.1761092 (PMC13017389; doi:10.3389/fpls.2026.1761092)
Supplement: Supplementary Table 1 — Identification and classification of GST family of other species. [file DataSheet1.zip › Data Sheet 1/Supplementary Table/Supplementary Table 7. Statistical analysis of cis-regulatory elements in the GST promoters of Vaccinium corymbosum, Arabidopsis thaliana, Vitis vinifera and Malus dome.xlsx]

## Sheet: Table S7
Supplementary Table 7. Statistical analysis of cis-regulatory elements in the GST promoters of Vaccinium corymbosum, Arabidopsis thaliana, Vitis vinifera and Malus domestica
class	Vaccinium corymbosum	Arabidopsis thaliana	Vitis vinifera	Malus domestica
part of a light responsive element	573	177	337	198
part of a conserved DNA module involved in light responsiveness	306	101	318	113
cis-acting regulatory element involved in the MeJA-responsiveness	594	204	210	176
light responsive element	293	76	126	76
cis-acting regulatory element involved in light responsiveness	531	180	98	155
cis-acting element involved in the abscisic acid responsiveness	472	171	93	136
cis-acting element involved in salicylic acid responsiveness	141	26	60	39
MYB binding site involved in light responsiveness	72	25	59	18
MYB binding site involved in drought-inducibility	149	42	58	36
part of a module for light response	70	37	52	26
cis-acting element involved in defense and stress responsiveness	64	29	41	32
gibberellin-responsive element	138	38	36	38
cis-acting regulatory element related to meristem expression	91	36	32	27
binding site of AT-rich DNA binding protein (ATBP-1)	31	12	29	3
auxin-responsive element	82	41	28	23
cis-acting regulatory element involved in zein metabolism regulation	71	33	27	32
cis-acting element involved in low-temperature responsiveness	216	44	26	39
cis-regulatory element involved in endosperm expression	39	12	25	12
part of a light responsive module	12	6	23	6
MYBHv1 binding site	90	27	21	28
cis-acting element involved in gibberellin-responsiveness	79	9	20	11
cis-acting regulatory element involved in auxin responsiveness	35	13	11	7
MYB binding site involved in flavonoid biosynthetic genes regulation	35	0	7	2
cis-acting regulatory element involved in seed-specific regulation	11	7	7	9
cis-acting element involved in phytochrome down-regulation expression	3	0	5	1
part of a light response element	6	3	2	2
gibberellin-responsive element and part of a light responsive element	5	0	1	1
cis-acting regulatory element essential for the anaerobic induction	407	162	0	117
cis-acting regulatory element involved in circadian control	40	23	0	13
cis-acting element involved in light responsiveness	41	10	0	9
cis-acting regulatory element	152	9	0	18
part of an auxin-responsive element	12	8	0	3
element involved in differentiation of the palisade mesophyll cells	15	6	0	2
cis-acting element involved in cell cycle regulation	15	5	0	2
enhancer-like element involved in anoxic specific inducibility	51	4	0	9
part of a conserved DNA module array (CMA3)	7	3	0	1
element for maximal elicitor-mediated activation (2copies)	17	2	0	2
involved in endosperm-specific negative expression	6	1	0	1
